# Supplementary material for: The Heart Trumps the Head: Desirability Bias in Political Belief Revision
Source: J Exp Psychol Gen. 2017 May 29;146(8):1143–9. doi: 10.1037/xge0000298 (PMC5536309; doi:10.1037/xge0000298)
Supplement: Supplementary file 3 [file zfr999172920so3.xlsx]

## Sheet: simulated_data
	update	condition	confirmation	desirability
1	-17.0038	1	0	0
2	-6.3474	1	0	0
3	-5.29024	1	0	0
4	6.88549	1	0	0
5	-5.29442	1	0	0
6	-3.95839	1	0	0
7	-1.31551	1	0	0
8	-3.41234	1	0	0
9	-21.3324	1	0	0
10	-4.48544	1	0	0
11	-3.35593	1	0	0
12	7.17337	1	0	0
13	-9.12965	1	0	0
14	-11.0379	1	0	0
15	4.8799	1	0	0
16	7.77541	1	0	0
17	9.24126	1	0	0
18	4.54015	1	0	0
19	-7.72535	1	0	0
20	5.76337	1	0	0
21	0.470254	1	0	0
22	4.09397	1	0	0
23	9.37951	1	0	0
24	14.2405	1	0	0
25	16.2334	1	0	0
26	1.61481	1	0	0
27	-12.776	1	0	0
28	-24.1088	1	0	0
29	10.0861	1	0	0
30	0.0341335	1	0	0
31	-6.86562	1	0	0
32	2.76978	1	0	0
33	-5.59335	1	0	0
34	-3.19343	1	0	0
35	-1.27292	1	0	0
36	-2.99247	1	0	0
37	-9.0867	1	0	0
38	3.02166	1	0	0
39	-4.60406	1	0	0
40	-4.26681	1	0	0
41	7.71437	1	0	0
42	3.80066	1	0	0
43	7.23926	1	0	0
44	9.70065	1	0	0
45	0.929384	1	0	0
46	-2.62907	1	0	0
47	-4.29369	1	0	0
48	9.37229	1	0	0
49	4.54001	1	0	0
50	-0.785948	1	0	0
51	10.7556	1	0	0
52	-11.8098	1	0	0
53	12.6053	1	0	0
54	12.6352	1	0	0
55	20.9716	1	0	0
56	-0.237516	1	0	0
57	1.34398	1	0	0
58	0.432736	1	0	0
59	9.86902	1	0	0
60	0.291957	1	0	0
61	-2.39362	1	0	0
62	2.81976	1	0	0
63	-10.0609	1	0	0
64	8.65467	1	0	0
65	-18.1998	1	0	0
66	-9.88113	1	0	0
67	13.0736	1	0	0
68	21.1157	1	0	0
69	2.13186	1	0	0
70	12.4468	1	0	0
71	-2.2454	1	0	0
72	4.72457	1	0	0
73	0.454079	1	0	0
74	7.74054	1	0	0
75	-3.0926	1	0	0
76	16.617	1	0	0
77	-1.12786	1	0	0
78	12.0955	1	0	0
79	-17.1519	1	0	0
80	2.19007	1	0	0
81	-3.18191	1	0	0
82	1.45314	1	0	0
83	14.9949	1	0	0
84	4.13641	1	0	0
85	0.405712	1	0	0
86	-11.217	1	0	0
87	12.9619	1	0	0
88	18.1248	1	0	0
89	-10.1668	1	0	0
90	3.88072	1	0	0
91	0.622495	1	0	0
92	-4.70678	1	0	0
93	23.0512	1	0	0
94	3.39636	1	0	0
95	-4.65013	1	0	0
96	-0.925043	1	0	0
97	5.52069	1	0	0
98	-0.784484	1	0	0
99	-10.6625	1	0	0
100	1.80999	1	0	0
101	-2.827	1	0	0
102	-8.95249	1	0	0
103	0.207438	1	0	0
104	-7.02187	1	0	0
105	-16.2865	1	0	0
106	6.87239	1	0	0
107	-11.2165	1	0	0
108	-6.34195	1	0	0
109	1.13753	1	0	0
110	7.3313	1	0	0
111	-5.36472	1	0	0
112	14.5123	1	0	0
113	-0.367709	1	0	0
114	-18.5239	1	0	0
115	12.4111	1	0	0
116	0.718973	1	0	0
117	3.17795	1	0	0
118	-11.7024	1	0	0
119	2.14625	1	0	0
120	10.4593	1	0	0
121	5.13839	1	0	0
122	21.1451	1	0	0
123	0.228925	1	0	0
124	4.20757	1	0	0
125	-2.3154	1	0	0
126	24.3956	1	0	0
127	-2.87727	1	0	0
128	7.90922	1	0	0
129	0.062889	1	0	0
130	6.57901	1	0	0
131	0.266585	1	0	0
132	-1.75457	1	0	0
133	11.7403	1	0	0
134	10.9257	1	0	0
135	4.636	1	0	0
136	-5.12247	1	0	0
137	-18.6069	1	0	0
138	7.08236	1	0	0
139	6.92589	1	0	0
140	12.3024	1	0	0
141	-1.175	1	0	0
142	6.93782	1	0	0
143	-9.76044	1	0	0
144	-9.32353	1	0	0
145	-20.1581	1	0	0
146	-8.72712	1	0	0
147	10.8353	1	0	0
148	9.33092	1	0	0
149	21.1373	1	0	0
150	-4.02955	1	0	0
151	5.36159	1	0	0
152	-5.93862	1	0	0
153	-4.1159	1	0	0
154	15.5744	1	0	0
155	19.5074	1	0	0
156	10.6638	1	0	0
157	3.05789	1	0	0
158	2.98932	1	0	0
159	-9.52677	1	0	0
160	-14.2624	1	0	0
161	-2.1676	1	0	0
162	-5.12063	1	0	0
163	2.46188	1	0	0
164	5.86262	1	0	0
165	4.69647	1	0	0
166	3.42945	1	0	0
167	-2.77183	1	0	0
168	11.9157	1	0	0
169	23.0522	1	0	0
170	3.52388	1	0	0
171	-13.8632	1	0	0
172	7.28903	1	0	0
173	-1.83824	1	0	0
174	-4.44331	1	0	0
175	-0.130302	1	0	0
176	-0.577018	1	0	0
177	14.9	1	0	0
178	4.38601	1	0	0
179	7.21051	1	0	0
180	-11.2931	1	0	0
181	-2.3867	1	0	0
182	0.869385	1	0	0
183	-8.07761	1	0	0
184	2.92232	1	0	0
185	0.902985	1	0	0
186	10.0987	1	0	0
187	-9.71623	1	0	0
188	8.0138	1	0	0
189	17.5534	1	0	0
190	5.36302	1	0	0
191	-3.35593	1	0	0
192	3.76664	1	0	0
193	-5.07961	1	0	0
194	-4.35525	1	0	0
195	11.7717	1	0	0
196	8.55036	1	0	0
197	8.93841	1	0	0
198	6.25232	1	0	0
199	6.76926	1	0	0
200	2.57431	1	0	0
201	-1.90281	1	0	0
202	3.81758	1	0	0
203	13.1376	1	0	0
204	-3.14817	1	0	0
205	5.6148	1	0	0
206	15.432	1	0	0
207	-13.2808	1	0	0
208	-0.0402707	1	0	0
209	7.1801	1	0	0
210	15.0453	1	0	0
211	13.6878	1	0	0
212	1.8417	1	0	0
213	-10.5547	1	0	0
214	1.28694	1	0	0
215	12.8643	1	0	0
216	2.28848	1	0	0
217	-6.93632	1	0	0
218	18.9081	1	0	0
219	-2.2233	1	0	0
220	4.87499	1	0	0
221	-1.52711	1	0	0
222	13.0029	1	0	0
223	-11.1442	1	0	0
224	1.82045	1	0	0
225	1.4745	1	0	0
226	2.64041	1	0	0
227	1.68856	1	0	0
228	4.54391	1	0	0
229	1.27423	1	0	0
230	1.24783	1	0	0
231	-3.50356	1	0	0
232	-5.78151	1	0	0
233	11.9491	1	0	0
234	5.33911	1	0	0
235	10.7363	1	0	0
236	-1.00462	1	0	0
237	-3.1655	1	0	0
238	-13.7667	1	0	0
239	7.07026	1	0	0
240	1.77069	1	0	0
241	-2.70849	1	0	0
242	-11.5238	1	0	0
243	15.9614	1	0	0
244	5.63667	1	0	0
245	-0.374534	1	0	0
246	0.540801	1	0	0
247	-13.2232	1	0	0
248	-5.64085	1	0	0
249	-17.0069	1	0	0
250	-11.2276	1	0	0
251	-14.5167	1	0	0
252	-3.08682	1	0	0
253	-8.24237	1	0	0
254	-8.60196	1	0	0
255	12.8567	1	0	0
256	10.7519	1	0	0
257	-6.52504	1	0	0
258	17.1129	1	0	0
259	10.6677	1	0	0
260	-14.9111	1	0	0
261	-0.766923	1	0	0
262	18.9496	1	0	0
263	-6.44993	1	0	0
264	-6.87884	1	0	0
265	35.041	1	0	0
266	1.49683	1	0	0
267	8.23684	1	0	0
268	6.58486	1	0	0
269	-2.21369	1	0	0
270	-20.3504	1	0	0
271	-6.80705	1	0	0
272	12.3205	1	0	0
273	-4.95196	1	0	0
274	10.4957	1	0	0
275	7.55743	1	0	0
276	15.0763	1	0	0
277	1.00103	1	0	0
278	13.279	1	0	0
279	-10.8501	1	0	0
280	-8.60542	1	0	0
281	-15.9157	1	0	0
282	5.99991	1	0	0
283	15.2874	1	0	0
284	7.76878	1	0	0
285	1.06426	1	0	0
286	-5.63095	1	0	0
287	-5.50793	1	0	0
288	-4.22481	1	0	0
289	-0.835032	1	0	0
290	11.336	1	0	0
291	-2.54422	1	0	0
292	3.0447	1	0	0
293	-3.82846	1	0	0
294	3.31869	1	0	0
295	-9.55253	1	0	0
296	4.67727	1	0	0
297	9.13715	1	0	0
298	-1.65978	1	0	0
299	8.17253	1	0	0
300	12.0831	1	0	0
301	-4.8155	1	0	0
302	0.148755	1	0	0
303	-7.47603	1	0	0
304	-7.41772	1	0	0
305	-12.4336	1	0	0
306	-6.03954	1	0	0
307	14.8824	1	0	0
308	-4.34848	1	0	0
309	7.5028	1	0	0
310	14.2123	1	0	0
311	-2.70704	1	0	0
312	-7.12203	1	0	0
313	19.3201	1	0	0
314	3.46686	1	0	0
315	5.55311	1	0	0
316	1.51389	1	0	0
317	-10.5978	1	0	0
318	12.2692	1	0	0
319	7.79841	1	0	0
320	-1.89272	1	0	0
321	4.27507	1	0	0
322	11.9919	1	0	0
323	3.97751	1	0	0
324	2.68413	1	0	0
325	-7.93816	1	0	0
326	1.93632	1	0	0
327	23.9591	1	0	0
328	17.0304	1	0	0
329	-9.03199	1	0	0
330	-6.0888	1	0	0
331	-12.4779	1	0	0
332	-3.68177	1	0	0
333	1.98236	1	0	0
334	-18.0399	1	0	0
335	7.44509	1	0	0
336	-2.6764	1	0	0
337	4.3408	1	0	0
338	6.56139	1	0	0
339	2.52291	1	0	0
340	1.02774	1	0	0
341	-2.63501	1	0	0
342	4.60952	1	0	0
343	8.02718	1	0	0
344	9.01922	1	0	0
345	14.4644	1	0	0
346	10.5958	1	0	0
347	-10.9487	1	0	0
348	1.68687	1	0	0
349	6.78359	1	0	0
350	-15.82	1	0	0
351	-3.95484	1	0	0
352	-1.73262	1	0	0
353	7.92688	1	0	0
354	0.970991	1	0	0
355	-7.07268	1	0	0
356	0.0509067	1	0	0
357	-3.45618	1	0	0
358	5.78965	1	0	0
359	-4.66662	1	0	0
360	-17.1121	1	0	0
361	8.89954	1	0	0
362	0.902436	1	0	0
363	-1.6761	1	0	0
364	-9.53064	1	0	0
365	22.5391	1	0	0
366	11.5638	1	0	0
367	-6.7908	1	0	0
368	-2.50251	1	0	0
369	2.83152	1	0	0
370	7.63188	1	0	0
371	-4.35582	1	0	0
372	-10.386	1	0	0
373	-8.82485	1	0	0
374	11.2254	1	0	0
375	11.9113	1	0	0
376	9.56273	1	0	0
377	-20.687	1	0	0
378	13.0164	1	0	0
379	-12.5896	1	0	0
380	-4.54965	1	0	0
381	-5.00974	1	0	0
382	7.30418	1	0	0
383	-1.81662	1	0	0
384	0.786814	1	0	0
385	-18.7471	1	0	0
386	39.1035	1	0	0
387	0.435267	1	0	0
388	23.8211	1	0	0
389	2.25257	1	0	0
390	-0.7587	1	0	0
391	23.0334	1	0	0
392	-6.66696	1	0	0
393	0.838237	1	0	0
394	-7.60096	1	0	0
395	-2.51354	1	0	0
396	4.31095	1	0	0
397	2.93205	1	0	0
398	-5.18085	1	0	0
399	13.5713	1	0	0
400	-5.33443	1	0	0
401	-8.35715	1	0	0
402	12.8907	1	0	0
403	-8.63588	1	0	0
404	-18.9922	1	0	0
405	-1.18577	1	0	0
406	12.165	1	0	0
407	-3.27318	1	0	0
408	-0.415799	1	0	0
409	-11.3099	1	0	0
410	5.44394	1	0	0
411	-1.63827	1	0	0
412	4.71001	1	0	0
413	9.84048	1	0	0
414	3.42135	1	0	0
415	-2.10945	1	0	0
416	10.4212	1	0	0
417	-5.5333	1	0	0
418	-13.2612	1	0	0
419	1.46289	1	0	0
420	15.0212	1	0	0
421	0.143689	1	0	0
422	12.9718	1	0	0
423	-11.1182	1	0	0
424	-9.7287	1	0	0
425	12.927	1	0	0
426	3.56239	1	0	0
427	-17.6954	1	0	0
428	12.7584	1	0	0
429	4.61776	1	0	0
430	-20.8602	1	0	0
431	-9.40267	1	0	0
432	0.673702	1	0	0
433	14.4612	1	0	0
434	4.50695	1	0	0
435	-8.64559	1	0	0
436	12.6217	1	0	0
437	6.60698	1	0	0
438	13.8198	1	0	0
439	-3.51834	1	0	0
440	7.23926	1	0	0
441	10.2363	1	0	0
442	-8.4661	1	0	0
443	2.38207	1	0	0
444	-10.3509	1	0	0
445	-15.7806	1	0	0
446	0.629898	1	0	0
447	-0.79677	1	0	0
448	6.16871	1	0	0
449	14.9669	1	0	0
450	5.25617	1	0	0
451	-3.21744	1	0	0
452	-9.24882	1	0	0
453	17.2446	1	0	0
454	10.2509	1	0	0
455	-17.1769	1	0	0
456	2.30803	1	0	0
457	11.9489	1	0	0
458	-7.06218	1	0	0
459	-15.2814	1	0	0
460	3.93333	1	0	0
461	-10.5329	1	0	0
462	11.5612	1	0	0
463	-2.19596	1	0	0
464	8.82733	1	0	0
465	-16.0798	1	0	0
466	-7.43872	1	0	0
467	-6.01682	1	0	0
468	-5.97902	1	0	0
469	6.45423	1	0	0
470	4.91343	1	0	0
471	7.29452	1	0	0
472	11.5039	1	0	0
473	20.2371	1	0	0
474	-0.0127257	1	0	0
475	6.27388	1	0	0
476	11.2712	1	0	0
477	7.02357	1	0	0
478	1.20787	1	0	0
479	-10.3451	1	0	0
480	10.5456	1	0	0
481	-1.93677	1	0	0
482	-8.5994	1	0	0
483	-0.573998	1	0	0
484	-13.9875	1	0	0
485	7.67066	1	0	0
486	-5.27256	1	0	0
487	36.9781	1	0	0
488	-0.497398	1	0	0
489	-13.434	1	0	0
490	-2.14767	1	0	0
491	-0.178187	1	0	0
492	4.77824	1	0	0
493	-4.98306	1	0	0
494	5.8175	1	0	0
495	-33.021	1	0	0
496	-0.804137	1	0	0
497	1.76587	1	0	0
498	-3.4902	1	0	0
499	15.7424	1	0	0
500	-5.41818	1	0	0
501	4.36878	2	1	0
502	10.0473	2	1	0
503	-0.713034	2	1	0
504	0.0852901	2	1	0
505	16.2463	2	1	0
506	6.63751	2	1	0
507	6.81931	2	1	0
508	-9.92829	2	1	0
509	5.87344	2	1	0
510	-5.18844	2	1	0
511	-13.886	2	1	0
512	5.80784	2	1	0
513	4.86187	2	1	0
514	15.6493	2	1	0
515	9.60971	2	1	0
516	-2.58924	2	1	0
517	10.778	2	1	0
518	9.07065	2	1	0
519	8.74138	2	1	0
520	12.5675	2	1	0
521	8.55923	2	1	0
522	2.98071	2	1	0
523	16.2086	2	1	0
524	10.8795	2	1	0
525	10.801	2	1	0
526	12.4718	2	1	0
527	-1.32713	2	1	0
528	6.36964	2	1	0
529	-9.71303	2	1	0
530	-15.2663	2	1	0
531	-7.9676	2	1	0
532	-8.68346	2	1	0
533	-11.6202	2	1	0
534	-2.83766	2	1	0
535	16.7851	2	1	0
536	1.29742	2	1	0
537	1.41702	2	1	0
538	-4.98476	2	1	0
539	7.2238	2	1	0
540	-3.7807	2	1	0
541	-5.66287	2	1	0
542	-9.64356	2	1	0
543	-12.0465	2	1	0
544	1.64447	2	1	0
545	3.52427	2	1	0
546	-1.61987	2	1	0
547	9.78762	2	1	0
548	-4.99669	2	1	0
549	29.8925	2	1	0
550	0.0638519	2	1	0
551	12.6437	2	1	0
552	-3.02373	2	1	0
553	-1.92818	2	1	0
554	0.994805	2	1	0
555	-4.80912	2	1	0
556	-5.3071	2	1	0
557	2.39711	2	1	0
558	-0.425582	2	1	0
559	-1.27059	2	1	0
560	14.7849	2	1	0
561	8.22482	2	1	0
562	11.2054	2	1	0
563	-0.190206	2	1	0
564	15.4142	2	1	0
565	1.89187	2	1	0
566	-6.28103	2	1	0
567	6.99609	2	1	0
568	-3.74545	2	1	0
569	10.549	2	1	0
570	4.91809	2	1	0
571	-7.65884	2	1	0
572	8.39615	2	1	0
573	-9.2515	2	1	0
574	-0.959068	2	1	0
575	6.05683	2	1	0
576	1.55909	2	1	0
577	-2.17127	2	1	0
578	15.8493	2	1	0
579	15.9622	2	1	0
580	5.7991	2	1	0
581	4.64174	2	1	0
582	-17.1844	2	1	0
583	-12.2859	2	1	0
584	19.3886	2	1	0
585	-14.2231	2	1	0
586	5.92333	2	1	0
587	11.3908	2	1	0
588	-7.69103	2	1	0
589	5.00183	2	1	0
590	7.46802	2	1	0
591	7.41314	2	1	0
592	-2.33108	2	1	0
593	-4.88082	2	1	0
594	16.2763	2	1	0
595	13.6934	2	1	0
596	11.3458	2	1	0
597	-7.34532	2	1	0
598	-5.72823	2	1	0
599	21.0686	2	1	0
600	-1.90747	2	1	0
601	-3.32969	2	1	0
602	7.39366	2	1	0
603	14.1294	2	1	0
604	2.19886	2	1	0
605	7.67082	2	1	0
606	2.43033	2	1	0
607	11.8078	2	1	0
608	2.21703	2	1	0
609	13.8862	2	1	0
610	10.4231	2	1	0
611	0.710538	2	1	0
612	1.05242	2	1	0
613	0.5867	2	1	0
614	1.48085	2	1	0
615	-4.29231	2	1	0
616	-6.6521	2	1	0
617	24.0382	2	1	0
618	-9.75609	2	1	0
619	11.1227	2	1	0
620	-20.7773	2	1	0
621	-1.88971	2	1	0
622	-2.94302	2	1	0
623	-1.04882	2	1	0
624	-6.3094	2	1	0
625	12.9702	2	1	0
626	-5.40354	2	1	0
627	-2.71447	2	1	0
628	1.24568	2	1	0
629	2.08976	2	1	0
630	-1.07274	2	1	0
631	-17.6375	2	1	0
632	7.12493	2	1	0
633	20.661	2	1	0
634	-11.331	2	1	0
635	5.38564	2	1	0
636	-13.2048	2	1	0
637	-4.04913	2	1	0
638	-10.7756	2	1	0
639	2.51685	2	1	0
640	1.54297	2	1	0
641	10.1779	2	1	0
642	-9.07546	2	1	0
643	19.6454	2	1	0
644	-7.58092	2	1	0
645	2.72446	2	1	0
646	15.863	2	1	0
647	-15.6618	2	1	0
648	-13.4715	2	1	0
649	11.4474	2	1	0
650	-9.37515	2	1	0
651	17.7437	2	1	0
652	-8.67243	2	1	0
653	-14.2869	2	1	0
654	7.93369	2	1	0
655	8.675	2	1	0
656	13.8599	2	1	0
657	0.858856	2	1	0
658	2.76871	2	1	0
659	-8.06396	2	1	0
660	-17.0527	2	1	0
661	0.30984	2	1	0
662	1.86963	2	1	0
663	13.809	2	1	0
664	-5.79444	2	1	0
665	18.7009	2	1	0
666	-6.10195	2	1	0
667	-8.46525	2	1	0
668	8.8665	2	1	0
669	-0.783565	2	1	0
670	15.8679	2	1	0
671	-1.06841	2	1	0
672	6.69044	2	1	0
673	4.5251	2	1	0
674	12.4039	2	1	0
675	-14.5682	2	1	0
676	4.16309	2	1	0
677	4.54227	2	1	0
678	9.77039	2	1	0
679	-9.50504	2	1	0
680	-3.39981	2	1	0
681	8.8251	2	1	0
682	3.94156	2	1	0
683	0.387566	2	1	0
684	16.8822	2	1	0
685	-2.02468	2	1	0
686	17.1817	2	1	0
687	9.6827	2	1	0
688	1.25012	2	1	0
689	5.56938	2	1	0
690	1.84426	2	1	0
691	16.902	2	1	0
692	-1.12128	2	1	0
693	-7.54065	2	1	0
694	14.7321	2	1	0
695	11.8436	2	1	0
696	-5.43631	2	1	0
697	-7.6241	2	1	0
698	-14.5698	2	1	0
699	16.399	2	1	0
700	9.69212	2	1	0
701	-6.69606	2	1	0
702	2.80913	2	1	0
703	10.003	2	1	0
704	2.8457	2	1	0
705	8.86782	2	1	0
706	-11.5681	2	1	0
707	-11.3418	2	1	0
708	3.38328	2	1	0
709	3.66836	2	1	0
710	5.70266	2	1	0
711	1.21004	2	1	0
712	-18.2814	2	1	0
713	-0.741722	2	1	0
714	4.08715	2	1	0
715	3.44084	2	1	0
716	7.68936	2	1	0
717	-3.24761	2	1	0
718	20.1585	2	1	0
719	-5.00354	2	1	0
720	15.1402	2	1	0
721	9.54364	2	1	0
722	4.50533	2	1	0
723	6.46686	2	1	0
724	-10.9341	2	1	0
725	-14.8338	2	1	0
726	10.7494	2	1	0
727	0.187653	2	1	0
728	8.62996	2	1	0
729	26.4814	2	1	0
730	2.20988	2	1	0
731	0.397464	2	1	0
732	-10.6198	2	1	0
733	-1.54745	2	1	0
734	6.08943	2	1	0
735	-11.8962	2	1	0
736	7.58284	2	1	0
737	2.89351	2	1	0
738	-0.299352	2	1	0
739	-14.2525	2	1	0
740	-22.4286	2	1	0
741	0.872649	2	1	0
742	-28.9467	2	1	0
743	1.77374	2	1	0
744	10.2015	2	1	0
745	6.5488	2	1	0
746	17.1793	2	1	0
747	-19.0559	2	1	0
748	-10.867	2	1	0
749	1.1052	2	1	0
750	7.35683	2	1	0
751	-16.3984	2	1	0
752	-4.4436	2	1	0
753	8.46288	2	1	0
754	19.2707	2	1	0
755	0.113094	2	1	0
756	-14.9148	2	1	0
757	15.1446	2	1	0
758	7.43998	2	1	0
759	11.5957	2	1	0
760	16.3553	2	1	0
761	1.47685	2	1	0
762	-9.38178	2	1	0
763	7.0232	2	1	0
764	0.629765	2	1	0
765	7.18113	2	1	0
766	6.16727	2	1	0
767	27.04	2	1	0
768	16.5565	2	1	0
769	1.424	2	1	0
770	17.2718	2	1	0
771	4.88886	2	1	0
772	12.5765	2	1	0
773	12.8357	2	1	0
774	10.9677	2	1	0
775	-2.11944	2	1	0
776	12.1631	2	1	0
777	5.81637	2	1	0
778	8.91273	2	1	0
779	23.2011	2	1	0
780	-7.56134	2	1	0
781	-0.388516	2	1	0
782	-7.57244	2	1	0
783	8.16396	2	1	0
784	12.3755	2	1	0
785	1.56732	2	1	0
786	-5.58246	2	1	0
787	3.0498	2	1	0
788	-11.9162	2	1	0
789	4.37248	2	1	0
790	12.2247	2	1	0
791	8.21903	2	1	0
792	-11.8753	2	1	0
793	-0.600198	2	1	0
794	19.0314	2	1	0
795	-0.20804	2	1	0
796	-5.51755	2	1	0
797	-17.2661	2	1	0
798	-17.4324	2	1	0
799	-10.0903	2	1	0
800	4.22651	2	1	0
801	5.54764	2	1	0
802	1.37725	2	1	0
803	4.16417	2	1	0
804	-9.07311	2	1	0
805	20.2612	2	1	0
806	6.91581	2	1	0
807	-9.39152	2	1	0
808	6.78844	2	1	0
809	-3.54936	2	1	0
810	-12.5591	2	1	0
811	0.324725	2	1	0
812	-1.8676	2	1	0
813	-11.6285	2	1	0
814	13.8878	2	1	0
815	4.92116	2	1	0
816	0.469441	2	1	0
817	10.4037	2	1	0
818	-4.23564	2	1	0
819	19.8884	2	1	0
820	13.834	2	1	0
821	0.305856	2	1	0
822	-7.39974	2	1	0
823	3.46929	2	1	0
824	-3.93263	2	1	0
825	-1.35136	2	1	0
826	8.21281	2	1	0
827	8.884	2	1	0
828	0.303598	2	1	0
829	6.9164	2	1	0
830	0.125445	2	1	0
831	4.2682	2	1	0
832	-4.23899	2	1	0
833	5.06739	2	1	0
834	18.0813	2	1	0
835	-3.81237	2	1	0
836	-0.149313	2	1	0
837	5.93485	2	1	0
838	9.95592	2	1	0
839	15.5964	2	1	0
840	-4.78922	2	1	0
841	-3.31578	2	1	0
842	5.25993	2	1	0
843	8.87206	2	1	0
844	-5.63225	2	1	0
845	-3.54821	2	1	0
846	-9.39799	2	1	0
847	-7.16722	2	1	0
848	0.473043	2	1	0
849	2.07998	2	1	0
850	20.2067	2	1	0
851	8.00217	2	1	0
852	10.473	2	1	0
853	-8.25089	2	1	0
854	12.3508	2	1	0
855	-0.558762	2	1	0
856	12.9526	2	1	0
857	6.55736	2	1	0
858	13.4222	2	1	0
859	-5.30662	2	1	0
860	-8.61788	2	1	0
861	6.17443	2	1	0
862	11.9979	2	1	0
863	4.13318	2	1	0
864	-1.01348	2	1	0
865	3.82782	2	1	0
866	10.4628	2	1	0
867	4.47053	2	1	0
868	0.709361	2	1	0
869	-3.82715	2	1	0
870	1.8671	2	1	0
871	5.02112	2	1	0
872	0.3997	2	1	0
873	6.95435	2	1	0
874	12.6301	2	1	0
875	4.69694	2	1	0
876	-13.6323	2	1	0
877	-9.45379	2	1	0
878	-2.32565	2	1	0
879	-5.90399	2	1	0
880	2.73291	2	1	0
881	6.08767	2	1	0
882	-1.63995	2	1	0
883	-9.70358	2	1	0
884	4.8608	2	1	0
885	-4.50943	2	1	0
886	4.05548	2	1	0
887	10.1235	2	1	0
888	2.64453	2	1	0
889	13.2722	2	1	0
890	-1.48049	2	1	0
891	12.8524	2	1	0
892	11.3816	2	1	0
893	16.277	2	1	0
894	7.3207	2	1	0
895	8.57068	2	1	0
896	-3.73811	2	1	0
897	12.6841	2	1	0
898	7.60091	2	1	0
899	4.93202	2	1	0
900	-10.3595	2	1	0
901	-5.93484	2	1	0
902	-8.09859	2	1	0
903	-10.3357	2	1	0
904	-9.53339	2	1	0
905	-1.92773	2	1	0
906	11.174	2	1	0
907	2.17878	2	1	0
908	14.4012	2	1	0
909	5.7624	2	1	0
910	4.96862	2	1	0
911	2.50229	2	1	0
912	11.6552	2	1	0
913	-3.60867	2	1	0
914	-4.94755	2	1	0
915	-0.851284	2	1	0
916	-5.31763	2	1	0
917	-6.56229	2	1	0
918	25.1025	2	1	0
919	-1.86884	2	1	0
920	6.35625	2	1	0
921	12.8293	2	1	0
922	-2.28747	2	1	0
923	5.55919	2	1	0
924	10.0493	2	1	0
925	-16.7011	2	1	0
926	-6.46556	2	1	0
927	2.49255	2	1	0
928	-2.61127	2	1	0
929	16.4529	2	1	0
930	8.69665	2	1	0
931	17.7778	2	1	0
932	18.924	2	1	0
933	-0.220722	2	1	0
934	-0.819237	2	1	0
935	4.84071	2	1	0
936	-3.07658	2	1	0
937	8.9033	2	1	0
938	9.7615	2	1	0
939	-12.7569	2	1	0
940	-1.46036	2	1	0
941	-2.38666	2	1	0
942	10.7319	2	1	0
943	-0.922645	2	1	0
944	11.9487	2	1	0
945	-2.29246	2	1	0
946	15.3233	2	1	0
947	5.7215	2	1	0
948	4.2707	2	1	0
949	20.733	2	1	0
950	4.2647	2	1	0
951	-6.70355	2	1	0
952	9.92931	2	1	0
953	0.464246	2	1	0
954	7.21041	2	1	0
955	22.68	2	1	0
956	-20.083	2	1	0
957	6.38718	2	1	0
958	7.23944	2	1	0
959	-10.8341	2	1	0
960	4.95282	2	1	0
961	-5.77403	2	1	0
962	-11.9213	2	1	0
963	-11.0669	2	1	0
964	16.3657	2	1	0
965	2.63046	2	1	0
966	-23.5254	2	1	0
967	-6.91233	2	1	0
968	-3.27805	2	1	0
969	-7.416	2	1	0
970	7.10716	2	1	0
971	8.02743	2	1	0
972	22.9637	2	1	0
973	13.0835	2	1	0
974	9.50446	2	1	0
975	-8.03723	2	1	0
976	8.20411	2	1	0
977	-8.57619	2	1	0
978	18.6735	2	1	0
979	17.5601	2	1	0
980	-1.45432	2	1	0
981	7.61303	2	1	0
982	1.33341	2	1	0
983	-8.51477	2	1	0
984	11.57	2	1	0
985	4.23487	2	1	0
986	13.482	2	1	0
987	8.47351	2	1	0
988	-22.6526	2	1	0
989	-8.83482	2	1	0
990	-15.1179	2	1	0
991	-0.119408	2	1	0
992	-2.77797	2	1	0
993	-1.95157	2	1	0
994	4.77173	2	1	0
995	6.38522	2	1	0
996	6.45432	2	1	0
997	15.0412	2	1	0
998	10.4533	2	1	0
999	2.52078	2	1	0
1000	-1.50335	2	1	0
1001	-4.40968	3	0	1
1002	-2.19061	3	0	1
1003	4.19622	3	0	1
1004	17.5887	3	0	1
1005	-4.14485	3	0	1
1006	4.48861	3	0	1
1007	20.7212	3	0	1
1008	6.95324	3	0	1
1009	-1.78916	3	0	1
1010	9.09087	3	0	1
1011	20.9143	3	0	1
1012	17.9352	3	0	1
1013	8.6051	3	0	1
1014	-1.32425	3	0	1
1015	-0.587984	3	0	1
1016	-12.3148	3	0	1
1017	3.90279	3	0	1
1018	17.2148	3	0	1
1019	15.3548	3	0	1
1020	5.22661	3	0	1
1021	3.61008	3	0	1
1022	1.548	3	0	1
1023	4.06714	3	0	1
1024	10.8509	3	0	1
1025	11.1221	3	0	1
1026	6.30913	3	0	1
1027	9.28281	3	0	1
1028	-1.84413	3	0	1
1029	5.8064	3	0	1
1030	1.67735	3	0	1
1031	11.8233	3	0	1
1032	1.99181	3	0	1
1033	13.7311	3	0	1
1034	0.106479	3	0	1
1035	-1.54998	3	0	1
1036	-3.206	3	0	1
1037	10.8991	3	0	1
1038	14.2346	3	0	1
1039	11.9794	3	0	1
1040	10.7298	3	0	1
1041	2.32949	3	0	1
1042	4.59702	3	0	1
1043	-0.693576	3	0	1
1044	20.9105	3	0	1
1045	-1.34882	3	0	1
1046	11.8464	3	0	1
1047	24.3884	3	0	1
1048	-3.16656	3	0	1
1049	-9.26584	3	0	1
1050	-0.167279	3	0	1
1051	-0.7459	3	0	1
1052	0.555399	3	0	1
1053	6.84785	3	0	1
1054	16.7193	3	0	1
1055	15.0509	3	0	1
1056	16.2767	3	0	1
1057	7.17517	3	0	1
1058	14.0143	3	0	1
1059	1.34922	3	0	1
1060	2.19296	3	0	1
1061	3.57523	3	0	1
1062	5.85163	3	0	1
1063	4.0762	3	0	1
1064	13.8068	3	0	1
1065	9.31358	3	0	1
1066	-0.795168	3	0	1
1067	6.60636	3	0	1
1068	13.855	3	0	1
1069	25.1568	3	0	1
1070	2.40589	3	0	1
1071	17.8776	3	0	1
1072	12.2623	3	0	1
1073	3.42857	3	0	1
1074	3.22321	3	0	1
1075	4.61985	3	0	1
1076	22.1372	3	0	1
1077	4.91259	3	0	1
1078	8.06711	3	0	1
1079	12.3682	3	0	1
1080	-5.61836	3	0	1
1081	21.9228	3	0	1
1082	6.71382	3	0	1
1083	-20.845	3	0	1
1084	1.83219	3	0	1
1085	16.8704	3	0	1
1086	-5.97937	3	0	1
1087	20.2339	3	0	1
1088	20.653	3	0	1
1089	2.75275	3	0	1
1090	-14.7431	3	0	1
1091	10.3015	3	0	1
1092	12.9543	3	0	1
1093	-4.92334	3	0	1
1094	32.2813	3	0	1
1095	0.590386	3	0	1
1096	-3.08767	3	0	1
1097	9.4038	3	0	1
1098	20.4854	3	0	1
1099	-5.89135	3	0	1
1100	17.2253	3	0	1
1101	-3.77804	3	0	1
1102	-3.69553	3	0	1
1103	8.24194	3	0	1
1104	-5.63571	3	0	1
1105	13.3779	3	0	1
1106	15.1623	3	0	1
1107	-14.0752	3	0	1
1108	0.114416	3	0	1
1109	9.59847	3	0	1
1110	-0.184365	3	0	1
1111	-4.70395	3	0	1
1112	1.54547	3	0	1
1113	13.3689	3	0	1
1114	5.28418	3	0	1
1115	12.4768	3	0	1
1116	-5.95537	3	0	1
1117	8.40862	3	0	1
1118	10.8592	3	0	1
1119	15.0091	3	0	1
1120	6.39963	3	0	1
1121	4.54175	3	0	1
1122	6.98461	3	0	1
1123	10.4568	3	0	1
1124	3.03489	3	0	1
1125	5.25459	3	0	1
1126	2.14365	3	0	1
1127	-4.76413	3	0	1
1128	7.25	3	0	1
1129	-1.17486	3	0	1
1130	5.63727	3	0	1
1131	9.76099	3	0	1
1132	-11.7373	3	0	1
1133	-10.2207	3	0	1
1134	-0.0427599	3	0	1
1135	1.896	3	0	1
1136	15.8747	3	0	1
1137	-0.699502	3	0	1
1138	2.0907	3	0	1
1139	7.13421	3	0	1
1140	-17.1658	3	0	1
1141	4.76637	3	0	1
1142	9.73697	3	0	1
1143	7.8006	3	0	1
1144	7.19676	3	0	1
1145	7.911	3	0	1
1146	-10.7733	3	0	1
1147	8.14978	3	0	1
1148	10.2342	3	0	1
1149	24.2854	3	0	1
1150	26.7573	3	0	1
1151	-3.71439	3	0	1
1152	-0.0232747	3	0	1
1153	-5.76258	3	0	1
1154	3.42439	3	0	1
1155	15.769	3	0	1
1156	2.13935	3	0	1
1157	-5.36688	3	0	1
1158	21.9147	3	0	1
1159	-6.74978	3	0	1
1160	-10.2967	3	0	1
1161	-4.45216	3	0	1
1162	14.071	3	0	1
1163	-22.8382	3	0	1
1164	-0.901245	3	0	1
1165	-6.28233	3	0	1
1166	-0.623742	3	0	1
1167	-2.41287	3	0	1
1168	19.0444	3	0	1
1169	-18.2238	3	0	1
1170	-5.01041	3	0	1
1171	13.0754	3	0	1
1172	16.4437	3	0	1
1173	19.1177	3	0	1
1174	-12.5606	3	0	1
1175	8.68919	3	0	1
1176	-12.9464	3	0	1
1177	-5.12763	3	0	1
1178	2.59152	3	0	1
1179	12.8426	3	0	1
1180	-3.96497	3	0	1
1181	-4.09472	3	0	1
1182	26.5406	3	0	1
1183	16.6087	3	0	1
1184	0.493601	3	0	1
1185	-7.01725	3	0	1
1186	19.2804	3	0	1
1187	3.8253	3	0	1
1188	3.21801	3	0	1
1189	14.7129	3	0	1
1190	2.29271	3	0	1
1191	-1.59303	3	0	1
1192	5.98107	3	0	1
1193	-0.478076	3	0	1
1194	-17.9086	3	0	1
1195	-5.41157	3	0	1
1196	12.7962	3	0	1
1197	9.45752	3	0	1
1198	15.604	3	0	1
1199	3.69338	3	0	1
1200	4.79892	3	0	1
1201	-3.67592	3	0	1
1202	11.6228	3	0	1
1203	8.67074	3	0	1
1204	-13.1033	3	0	1
1205	12.6165	3	0	1
1206	27.3939	3	0	1
1207	11.9923	3	0	1
1208	3.84377	3	0	1
1209	-6.10588	3	0	1
1210	-0.740166	3	0	1
1211	-11.491	3	0	1
1212	-1.26795	3	0	1
1213	-2.85014	3	0	1
1214	1.56387	3	0	1
1215	-0.167772	3	0	1
1216	6.37127	3	0	1
1217	-12.6533	3	0	1
1218	-1.87577	3	0	1
1219	11.0515	3	0	1
1220	-0.933625	3	0	1
1221	11.5752	3	0	1
1222	-10.1609	3	0	1
1223	-16.6332	3	0	1
1224	-5.6972	3	0	1
1225	-8.22997	3	0	1
1226	8.13646	3	0	1
1227	-0.926718	3	0	1
1228	3.1946	3	0	1
1229	7.75533	3	0	1
1230	-8.55562	3	0	1
1231	4.99553	3	0	1
1232	3.07054	3	0	1
1233	-8.52168	3	0	1
1234	5.48422	3	0	1
1235	0.684141	3	0	1
1236	1.64904	3	0	1
1237	7.59551	3	0	1
1238	10.0497	3	0	1
1239	15.1311	3	0	1
1240	6.63286	3	0	1
1241	-1.60244	3	0	1
1242	9.79431	3	0	1
1243	16.5052	3	0	1
1244	-7.36011	3	0	1
1245	-1.16023	3	0	1
1246	-9.40792	3	0	1
1247	8.25057	3	0	1
1248	-12.6087	3	0	1
1249	23.2898	3	0	1
1250	31.9727	3	0	1
1251	19.5628	3	0	1
1252	19.264	3	0	1
1253	26.8137	3	0	1
1254	1.28259	3	0	1
1255	-6.62567	3	0	1
1256	13.7825	3	0	1
1257	-9.16509	3	0	1
1258	13.2919	3	0	1
1259	-10.7875	3	0	1
1260	13.3554	3	0	1
1261	11.3422	3	0	1
1262	21.3119	3	0	1
1263	20.4931	3	0	1
1264	13.1783	3	0	1
1265	-1.92213	3	0	1
1266	9.37593	3	0	1
1267	0.611544	3	0	1
1268	7.09715	3	0	1
1269	9.27016	3	0	1
1270	22.0915	3	0	1
1271	7.53081	3	0	1
1272	15.8344	3	0	1
1273	15.9598	3	0	1
1274	8.53762	3	0	1
1275	7.7685	3	0	1
1276	8.12881	3	0	1
1277	-5.26547	3	0	1
1278	-1.42135	3	0	1
1279	8.46019	3	0	1
1280	3.08213	3	0	1
1281	-1.96554	3	0	1
1282	4.14572	3	0	1
1283	3.86053	3	0	1
1284	7.37628	3	0	1
1285	-1.71791	3	0	1
1286	-7.10775	3	0	1
1287	3.88601	3	0	1
1288	-18.5006	3	0	1
1289	-3.58476	3	0	1
1290	11.53	3	0	1
1291	3.95857	3	0	1
1292	-8.59464	3	0	1
1293	26.0229	3	0	1
1294	-4.10289	3	0	1
1295	4.61829	3	0	1
1296	-8.78274	3	0	1
1297	2.8368	3	0	1
1298	17.1427	3	0	1
1299	-13.5964	3	0	1
1300	13.6816	3	0	1
1301	-4.86975	3	0	1
1302	22.1342	3	0	1
1303	25.5725	3	0	1
1304	11.2211	3	0	1
1305	8.77907	3	0	1
1306	17.4942	3	0	1
1307	-2.69777	3	0	1
1308	-3.50059	3	0	1
1309	10.4733	3	0	1
1310	-16.7415	3	0	1
1311	23.5815	3	0	1
1312	21.8887	3	0	1
1313	7.73776	3	0	1
1314	13.9469	3	0	1
1315	4.43297	3	0	1
1316	10.5311	3	0	1
1317	6.91345	3	0	1
1318	11.7181	3	0	1
1319	16.979	3	0	1
1320	-1.34312	3	0	1
1321	-7.8639	3	0	1
1322	-5.04202	3	0	1
1323	-3.65522	3	0	1
1324	15.2508	3	0	1
1325	6.62136	3	0	1
1326	10.0174	3	0	1
1327	2.5844	3	0	1
1328	14.6197	3	0	1
1329	11.7677	3	0	1
1330	10.8639	3	0	1
1331	-4.74965	3	0	1
1332	-1.69983	3	0	1
1333	18.4306	3	0	1
1334	0.351241	3	0	1
1335	16.9522	3	0	1
1336	9.5102	3	0	1
1337	-5.36948	3	0	1
1338	25.3874	3	0	1
1339	7.06425	3	0	1
1340	14.7984	3	0	1
1341	-8.79061	3	0	1
1342	5.84678	3	0	1
1343	1.54379	3	0	1
1344	17.9055	3	0	1
1345	-13.0807	3	0	1
1346	-13	3	0	1
1347	-7.36224	3	0	1
1348	14.8754	3	0	1
1349	-1.53806	3	0	1
1350	-1.56147	3	0	1
1351	12.4515	3	0	1
1352	10.896	3	0	1
1353	-0.00569846	3	0	1
1354	-4.12763	3	0	1
1355	-3.98002	3	0	1
1356	11.5335	3	0	1
1357	11.3348	3	0	1
1358	2.27817	3	0	1
1359	-7.02601	3	0	1
1360	2.05242	3	0	1
1361	-10.1061	3	0	1
1362	-11.0241	3	0	1
1363	-11.9536	3	0	1
1364	-0.327906	3	0	1
1365	16.3867	3	0	1
1366	-0.188709	3	0	1
1367	7.91619	3	0	1
1368	1.81736	3	0	1
1369	3.05862	3	0	1
1370	3.27383	3	0	1
1371	8.50367	3	0	1
1372	-4.41266	3	0	1
1373	18.0418	3	0	1
1374	14.2109	3	0	1
1375	-17.1855	3	0	1
1376	9.65121	3	0	1
1377	1.53359	3	0	1
1378	18.0531	3	0	1
1379	15.3545	3	0	1
1380	7.53191	3	0	1
1381	-5.33905	3	0	1
1382	21.6986	3	0	1
1383	11.5225	3	0	1
1384	10.1751	3	0	1
1385	-9.73638	3	0	1
1386	7.18281	3	0	1
1387	10.4535	3	0	1
1388	2.22272	3	0	1
1389	-14.8199	3	0	1
1390	-7.04902	3	0	1
1391	-7.48727	3	0	1
1392	7.21415	3	0	1
1393	6.06706	3	0	1
1394	12.0121	3	0	1
1395	13.833	3	0	1
1396	21.5322	3	0	1
1397	4.35006	3	0	1
1398	8.86945	3	0	1
1399	20.0997	3	0	1
1400	10.2627	3	0	1
1401	2.69681	3	0	1
1402	23.352	3	0	1
1403	20.472	3	0	1
1404	9.11485	3	0	1
1405	20.9988	3	0	1
1406	7.01053	3	0	1
1407	-2.17803	3	0	1
1408	10.9788	3	0	1
1409	20.8165	3	0	1
1410	10.2975	3	0	1
1411	-3.06189	3	0	1
1412	2.78626	3	0	1
1413	0.685048	3	0	1
1414	12.5258	3	0	1
1415	-4.10294	3	0	1
1416	0.917845	3	0	1
1417	-5.95265	3	0	1
1418	9.55473	3	0	1
1419	9.60447	3	0	1
1420	16.928	3	0	1
1421	1.99551	3	0	1
1422	16.2813	3	0	1
1423	11.6815	3	0	1
1424	-10.6259	3	0	1
1425	-0.0167637	3	0	1
1426	-10.6911	3	0	1
1427	7.57157	3	0	1
1428	1.76868	3	0	1
1429	2.81505	3	0	1
1430	-3.59805	3	0	1
1431	5.2969	3	0	1
1432	9.12966	3	0	1
1433	16.693	3	0	1
1434	-20.578	3	0	1
1435	13.4801	3	0	1
1436	15.3881	3	0	1
1437	1.54285	3	0	1
1438	0.785429	3	0	1
1439	7.07249	3	0	1
1440	2.46188	3	0	1
1441	14.5085	3	0	1
1442	15.7169	3	0	1
1443	17.8438	3	0	1
1444	0.945752	3	0	1
1445	15.0903	3	0	1
1446	11.428	3	0	1
1447	-1.33007	3	0	1
1448	2.83069	3	0	1
1449	-0.192155	3	0	1
1450	7.69435	3	0	1
1451	-2.98614	3	0	1
1452	4.50269	3	0	1
1453	12.2283	3	0	1
1454	15.4617	3	0	1
1455	22.711	3	0	1
1456	12.2263	3	0	1
1457	10.7431	3	0	1
1458	13.0956	3	0	1
1459	-2.19676	3	0	1
1460	9.96441	3	0	1
1461	1.25158	3	0	1
1462	-0.275111	3	0	1
1463	8.4624	3	0	1
1464	13.5454	3	0	1
1465	6.71057	3	0	1
1466	-6.45428	3	0	1
1467	-8.45378	3	0	1
1468	6.7505	3	0	1
1469	17.1035	3	0	1
1470	11.0365	3	0	1
1471	3.1721	3	0	1
1472	6.9578	3	0	1
1473	8.48648	3	0	1
1474	12.5333	3	0	1
1475	-16.7207	3	0	1
1476	18.1318	3	0	1
1477	3.3773	3	0	1
1478	6.47076	3	0	1
1479	-10.7877	3	0	1
1480	10.8138	3	0	1
1481	-4.94122	3	0	1
1482	0.531545	3	0	1
1483	-20.1635	3	0	1
1484	-4.70794	3	0	1
1485	-2.53912	3	0	1
1486	1.31051	3	0	1
1487	0.22757	3	0	1
1488	4.00604	3	0	1
1489	2.37773	3	0	1
1490	23.1373	3	0	1
1491	-0.470424	3	0	1
1492	6.58697	3	0	1
1493	6.69695	3	0	1
1494	5.14589	3	0	1
1495	1.78649	3	0	1
1496	15.8371	3	0	1
1497	-13.6343	3	0	1
1498	2.69566	3	0	1
1499	7.80278	3	0	1
1500	7.70533	3	0	1
1501	6.3833	4	1	1
1502	9.91346	4	1	1
1503	-0.514754	4	1	1
1504	1.3574	4	1	1
1505	-6.15857	4	1	1
1506	5.33347	4	1	1
1507	9.37111	4	1	1
1508	9.06172	4	1	1
1509	-4.69041	4	1	1
1510	-0.693877	4	1	1
1511	9.585	4	1	1
1512	22.3909	4	1	1
1513	11.5875	4	1	1
1514	19.2547	4	1	1
1515	10.1724	4	1	1
1516	-9.4349	4	1	1
1517	-11.6872	4	1	1
1518	11.8018	4	1	1
1519	-11.4553	4	1	1
1520	-12.3225	4	1	1
1521	-8.4275	4	1	1
1522	5.11902	4	1	1
1523	3.53447	4	1	1
1524	-10.5708	4	1	1
1525	-9.15821	4	1	1
1526	-0.131449	4	1	1
1527	13.9601	4	1	1
1528	22.7773	4	1	1
1529	-3.13986	4	1	1
1530	23.3688	4	1	1
1531	1.73278	4	1	1
1532	6.75032	4	1	1
1533	14.7799	4	1	1
1534	6.23009	4	1	1
1535	-1.97783	4	1	1
1536	0.969912	4	1	1
1537	19.1308	4	1	1
1538	-1.0121	4	1	1
1539	0.0720425	4	1	1
1540	9.48562	4	1	1
1541	2.95553	4	1	1
1542	0.454502	4	1	1
1543	4.5674	4	1	1
1544	5.53011	4	1	1
1545	6.87547	4	1	1
1546	-3.37359	4	1	1
1547	13.8685	4	1	1
1548	-1.84527	4	1	1
1549	-7.4068	4	1	1
1550	8.56114	4	1	1
1551	-7.98752	4	1	1
1552	7.7882	4	1	1
1553	16.5087	4	1	1
1554	-6.17708	4	1	1
1555	9.59168	4	1	1
1556	10.8126	4	1	1
1557	1.58971	4	1	1
1558	7.55595	4	1	1
1559	14.8517	4	1	1
1560	20.211	4	1	1
1561	7.59088	4	1	1
1562	8.91898	4	1	1
1563	-1.26911	4	1	1
1564	9.75004	4	1	1
1565	20.4001	4	1	1
1566	5.38568	4	1	1
1567	3.64464	4	1	1
1568	5.87405	4	1	1
1569	5.96527	4	1	1
1570	-2.70763	4	1	1
1571	0.98396	4	1	1
1572	7.79363	4	1	1
1573	9.75142	4	1	1
1574	7.50472	4	1	1
1575	-6.05232	4	1	1
1576	8.26213	4	1	1
1577	-1.58152	4	1	1
1578	12.1521	4	1	1
1579	10.4784	4	1	1
1580	-5.64625	4	1	1
1581	4.31639	4	1	1
1582	27.6638	4	1	1
1583	7.81083	4	1	1
1584	-5.3762	4	1	1
1585	5.37115	4	1	1
1586	18.7822	4	1	1
1587	7.08691	4	1	1
1588	13.1119	4	1	1
1589	7.38991	4	1	1
1590	7.88004	4	1	1
1591	5.3389	4	1	1
1592	9.07654	4	1	1
1593	23.7628	4	1	1
1594	6.97475	4	1	1
1595	4.9708	4	1	1
1596	-1.57207	4	1	1
1597	8.9871	4	1	1
1598	13.227	4	1	1
1599	-4.67026	4	1	1
1600	11.3839	4	1	1
1601	2.11105	4	1	1
1602	6.24825	4	1	1
1603	6.37527	4	1	1
1604	3.81792	4	1	1
1605	-3.69671	4	1	1
1606	-4.97846	4	1	1
1607	9.5339	4	1	1
1608	5.58642	4	1	1
1609	-19.7573	4	1	1
1610	18.4807	4	1	1
1611	1.38066	4	1	1
1612	-28.0004	4	1	1
1613	-16.3714	4	1	1
1614	9.71433	4	1	1
1615	6.01975	4	1	1
1616	3.01975	4	1	1
1617	15.5847	4	1	1
1618	-9.45652	4	1	1
1619	20.0539	4	1	1
1620	20.1108	4	1	1
1621	-9.52681	4	1	1
1622	24.067	4	1	1
1623	12.6045	4	1	1
1624	-2.848	4	1	1
1625	12.9069	4	1	1
1626	-12.1172	4	1	1
1627	2.79929	4	1	1
1628	-5.37435	4	1	1
1629	-4.91617	4	1	1
1630	0.958673	4	1	1
1631	-7.12953	4	1	1
1632	14.3788	4	1	1
1633	15.8632	4	1	1
1634	-14.1215	4	1	1
1635	8.28854	4	1	1
1636	-0.685261	4	1	1
1637	4.27973	4	1	1
1638	0.591029	4	1	1
1639	-17.4788	4	1	1
1640	6.96668	4	1	1
1641	17.519	4	1	1
1642	19.1071	4	1	1
1643	9.71727	4	1	1
1644	5.2609	4	1	1
1645	21.2307	4	1	1
1646	4.31798	4	1	1
1647	32.5086	4	1	1
1648	3.34566	4	1	1
1649	6.11505	4	1	1
1650	16.0115	4	1	1
1651	5.89872	4	1	1
1652	1.01919	4	1	1
1653	5.37306	4	1	1
1654	18.9396	4	1	1
1655	9.19539	4	1	1
1656	-3.44578	4	1	1
1657	-1.75589	4	1	1
1658	13.4461	4	1	1
1659	3.03936	4	1	1
1660	-7.02282	4	1	1
1661	-3.28087	4	1	1
1662	11.0126	4	1	1
1663	15.4779	4	1	1
1664	-0.262845	4	1	1
1665	5.07344	4	1	1
1666	-0.422358	4	1	1
1667	12.6939	4	1	1
1668	7.64196	4	1	1
1669	-0.562227	4	1	1
1670	12.2916	4	1	1
1671	11.1636	4	1	1
1672	17.2463	4	1	1
1673	-8.77983	4	1	1
1674	10.252	4	1	1
1675	14.2724	4	1	1
1676	5.44975	4	1	1
1677	20.5166	4	1	1
1678	-6.67027	4	1	1
1679	-8.43582	4	1	1
1680	2.62776	4	1	1
1681	-2.5373	4	1	1
1682	0.744721	4	1	1
1683	-4.83458	4	1	1
1684	14.3518	4	1	1
1685	0.213362	4	1	1
1686	2.74094	4	1	1
1687	14.9375	4	1	1
1688	1.78481	4	1	1
1689	7.52011	4	1	1
1690	-3.31026	4	1	1
1691	-13.4229	4	1	1
1692	2.089	4	1	1
1693	8.57345	4	1	1
1694	12.778	4	1	1
1695	19.0223	4	1	1
1696	-4.07134	4	1	1
1697	-13.4274	4	1	1
1698	19.4309	4	1	1
1699	1.58279	4	1	1
1700	11.0958	4	1	1
1701	16.6861	4	1	1
1702	-1.9899	4	1	1
1703	-25.729	4	1	1
1704	15.5232	4	1	1
1705	4.33701	4	1	1
1706	13.7624	4	1	1
1707	11.1018	4	1	1
1708	-2.86633	4	1	1
1709	12.1218	4	1	1
1710	19.2463	4	1	1
1711	4.29028	4	1	1
1712	-5.00063	4	1	1
1713	7.67878	4	1	1
1714	3.2189	4	1	1
1715	-4.19457	4	1	1
1716	11.814	4	1	1
1717	-12.1346	4	1	1
1718	6.37011	4	1	1
1719	9.26253	4	1	1
1720	0.877214	4	1	1
1721	26.2385	4	1	1
1722	2.27628	4	1	1
1723	3.30573	4	1	1
1724	-10.2543	4	1	1
1725	-8.24083	4	1	1
1726	4.93639	4	1	1
1727	-0.854074	4	1	1
1728	9.36178	4	1	1
1729	0.232505	4	1	1
1730	13.9377	4	1	1
1731	-17.9166	4	1	1
1732	1.1705	4	1	1
1733	-4.75577	4	1	1
1734	11.4781	4	1	1
1735	30.5476	4	1	1
1736	-6.46745	4	1	1
1737	7.6696	4	1	1
1738	5.53562	4	1	1
1739	2.07175	4	1	1
1740	1.40922	4	1	1
1741	-0.63089	4	1	1
1742	-2.43113	4	1	1
1743	-4.57381	4	1	1
1744	14.9494	4	1	1
1745	-1.86384	4	1	1
1746	20.4187	4	1	1
1747	-2.67343	4	1	1
1748	-5.96948	4	1	1
1749	13.6118	4	1	1
1750	5.16844	4	1	1
1751	4.10206	4	1	1
1752	-1.18484	4	1	1
1753	7.57378	4	1	1
1754	16.844	4	1	1
1755	20.8379	4	1	1
1756	0.262594	4	1	1
1757	-0.758543	4	1	1
1758	0.646659	4	1	1
1759	13.6063	4	1	1
1760	-0.999398	4	1	1
1761	3.19362	4	1	1
1762	-1.14308	4	1	1
1763	-7.09125	4	1	1
1764	-8.85069	4	1	1
1765	4.99001	4	1	1
1766	7.38753	4	1	1
1767	6.29408	4	1	1
1768	15.4063	4	1	1
1769	10.6198	4	1	1
1770	14.9913	4	1	1
1771	-5.59011	4	1	1
1772	10.1065	4	1	1
1773	-15.0054	4	1	1
1774	-9.76816	4	1	1
1775	-1.68386	4	1	1
1776	17.6494	4	1	1
1777	-2.22644	4	1	1
1778	-9.82175	4	1	1
1779	14.4816	4	1	1
1780	17.2697	4	1	1
1781	13.3104	4	1	1
1782	7.01158	4	1	1
1783	15.7646	4	1	1
1784	-6.16295	4	1	1
1785	-15.8325	4	1	1
1786	7.20681	4	1	1
1787	18.8266	4	1	1
1788	7.66419	4	1	1
1789	18.6495	4	1	1
1790	3.61602	4	1	1
1791	4.02486	4	1	1
1792	9.8823	4	1	1
1793	1.48352	4	1	1
1794	18.0716	4	1	1
1795	16.7741	4	1	1
1796	18.6425	4	1	1
1797	11.7009	4	1	1
1798	13.032	4	1	1
1799	11.9232	4	1	1
1800	-8.10133	4	1	1
1801	14.3261	4	1	1
1802	2.11432	4	1	1
1803	30.4198	4	1	1
1804	-2.6396	4	1	1
1805	11.709	4	1	1
1806	0.0441634	4	1	1
1807	5.87098	4	1	1
1808	-28.0954	4	1	1
1809	-2.99974	4	1	1
1810	0.303078	4	1	1
1811	30.9127	4	1	1
1812	3.34674	4	1	1
1813	24.1099	4	1	1
1814	16.3726	4	1	1
1815	-13.6904	4	1	1
1816	-13.1993	4	1	1
1817	10.5039	4	1	1
1818	6.95566	4	1	1
1819	10.8059	4	1	1
1820	8.89606	4	1	1
1821	5.89637	4	1	1
1822	1.20086	4	1	1
1823	1.9519	4	1	1
1824	-1.69291	4	1	1
1825	14.3601	4	1	1
1826	1.50872	4	1	1
1827	12.7489	4	1	1
1828	7.49076	4	1	1
1829	21.3187	4	1	1
1830	5.79501	4	1	1
1831	4.58271	4	1	1
1832	0.983332	4	1	1
1833	-4.03276	4	1	1
1834	-6.92244	4	1	1
1835	1.22993	4	1	1
1836	3.89268	4	1	1
1837	2.64244	4	1	1
1838	31.6539	4	1	1
1839	3.36442	4	1	1
1840	2.99749	4	1	1
1841	13.1738	4	1	1
1842	7.89243	4	1	1
1843	3.18158	4	1	1
1844	17.5952	4	1	1
1845	6.92549	4	1	1
1846	-11.3797	4	1	1
1847	6.70239	4	1	1
1848	21.4797	4	1	1
1849	-3.97038	4	1	1
1850	-1.36422	4	1	1
1851	-4.05151	4	1	1
1852	-12.5303	4	1	1
1853	8.0992	4	1	1
1854	-6.26373	4	1	1
1855	0.654818	4	1	1
1856	18.9221	4	1	1
1857	9.55644	4	1	1
1858	14.3739	4	1	1
1859	-7.90799	4	1	1
1860	-7.3655	4	1	1
1861	3.67619	4	1	1
1862	20.2551	4	1	1
1863	1.81754	4	1	1
1864	0.0760688	4	1	1
1865	-4.74606	4	1	1
1866	15.8937	4	1	1
1867	7.34462	4	1	1
1868	9.94163	4	1	1
1869	14.1858	4	1	1
1870	18.0564	4	1	1
1871	-5.32474	4	1	1
1872	-6.43694	4	1	1
1873	18.2052	4	1	1
1874	-1.88186	4	1	1
1875	-3.49089	4	1	1
1876	7.60816	4	1	1
1877	10.9314	4	1	1
1878	-15.37	4	1	1
1879	14.6539	4	1	1
1880	-7.71281	4	1	1
1881	5.81694	4	1	1
1882	10.2736	4	1	1
1883	6.3752	4	1	1
1884	0.973344	4	1	1
1885	-3.36953	4	1	1
1886	0.275215	4	1	1
1887	4.36556	4	1	1
1888	-3.07263	4	1	1
1889	-0.565285	4	1	1
1890	15.9792	4	1	1
1891	14.6067	4	1	1
1892	11.5009	4	1	1
1893	-1.13585	4	1	1
1894	14.8854	4	1	1
1895	20.5074	4	1	1
1896	23.3994	4	1	1
1897	8.82874	4	1	1
1898	-4.06761	4	1	1
1899	5.52489	4	1	1
1900	4.93899	4	1	1
1901	12.376	4	1	1
1902	6.41854	4	1	1
1903	-8.162	4	1	1
1904	22.1257	4	1	1
1905	16.134	4	1	1
1906	17.5946	4	1	1
1907	-4.56216	4	1	1
1908	1.73521	4	1	1
1909	10.1814	4	1	1
1910	-5.90153	4	1	1
1911	2.72901	4	1	1
1912	0.210695	4	1	1
1913	4.8315	4	1	1
1914	0.055413	4	1	1
1915	9.65962	4	1	1
1916	5.72293	4	1	1
1917	-13.5081	4	1	1
1918	9.33945	4	1	1
1919	-8.07147	4	1	1
1920	4.98084	4	1	1
1921	14.6255	4	1	1
1922	4.77366	4	1	1
1923	15.7832	4	1	1
1924	11.016	4	1	1
1925	8.29802	4	1	1
1926	9.07752	4	1	1
1927	11.1307	4	1	1
1928	-5.17464	4	1	1
1929	17.8595	4	1	1
1930	11.1388	4	1	1
1931	5.46287	4	1	1
1932	14.6323	4	1	1
1933	2.76348	4	1	1
1934	14.3384	4	1	1
1935	12.0264	4	1	1
1936	4.68205	4	1	1
1937	5.45546	4	1	1
1938	13.3291	4	1	1
1939	14.2843	4	1	1
1940	10.8716	4	1	1
1941	-4.98403	4	1	1
1942	24.2988	4	1	1
1943	9.18517	4	1	1
1944	20.2343	4	1	1
1945	-1.89649	4	1	1
1946	-17.2488	4	1	1
1947	-0.147231	4	1	1
1948	-5.41833	4	1	1
1949	-7.28479	4	1	1
1950	22.4956	4	1	1
1951	10.8928	4	1	1
1952	7.18163	4	1	1
1953	-12.7689	4	1	1
1954	-1.56243	4	1	1
1955	-4.5856	4	1	1
1956	-8.18872	4	1	1
1957	12.0051	4	1	1
1958	12.6706	4	1	1
1959	7.43436	4	1	1
1960	-9.78561	4	1	1
1961	9.40626	4	1	1
1962	12.4454	4	1	1
1963	-6.83972	4	1	1
1964	7.45077	4	1	1
1965	19.2995	4	1	1
1966	5.82403	4	1	1
1967	-4.77171	4	1	1
1968	0.591747	4	1	1
1969	3.24094	4	1	1
1970	4.3738	4	1	1
1971	-4.99636	4	1	1
1972	18.0979	4	1	1
1973	9.7678	4	1	1
1974	6.52839	4	1	1
1975	14.4067	4	1	1
1976	24.4437	4	1	1
1977	-0.790768	4	1	1
1978	-27.347	4	1	1
1979	15.0436	4	1	1
1980	2.22315	4	1	1
1981	6.47659	4	1	1
1982	8.05153	4	1	1
1983	-8.1913	4	1	1
1984	0.535585	4	1	1
1985	11.2267	4	1	1
1986	-6.58199	4	1	1
1987	-0.870392	4	1	1
1988	18.0702	4	1	1
1989	9.83928	4	1	1
1990	-2.48095	4	1	1
1991	1.46243	4	1	1
1992	19.5559	4	1	1
1993	12.5551	4	1	1
1994	3.91133	4	1	1
1995	9.71775	4	1	1
1996	2.76515	4	1	1
1997	7.75579	4	1	1
1998	7.6829	4	1	1
1999	10.6176	4	1	1
[truncated: 1 more rows]

## Sheet: codebook
Variable	Values	Value labels
update (dependent variable)
condition	1,2,3,4	1=disconfirming-undesirable; 2=confirming-undesirable; 3=disconfirming-desirable; 4=confirming-desirable
confirmation	0,1	0=disconfirming; 1=confirming
desirability	0,1	0=undesirable; 1=desirable
